# Supplementary material for: Microphysiological model reveals the promise of memory-like natural killer cell immunotherapy for HIV± cancer
Source: Nat Commun. 2023 Oct 21;14:6681. doi: 10.1038/s41467-023-41625-8 (PMC10590421; doi:10.1038/s41467-023-41625-8)
Supplement: Supplementary file 3 — Source Data [file 41467_2023_41625_MOESM3_ESM.zip]

Archive with 15 entries (15 files):
- Source Data/Source Figure 1.xlsx
- Source Data/Source Figure 2.xlsx
- Source Data/Source Figure 3.xlsx
- Source Data/Source Figure 4.xlsx
- Source Data/Source Sup Fig. 1.xlsx
- Source Data/Source Sup Fig. 10.xlsx
- Source Data/Source Sup Fig. 11.xlsx
- Source Data/Source Sup Fig. 12.xlsx
- Source Data/Source Sup Fig. 2.xlsx
- Source Data/Source Sup Fig. 3.xlsx
- Source Data/Source Sup Fig. 4.xlsx
- Source Data/Source Sup Fig. 5.xlsx
- Source Data/Source Sup Fig. 7.xlsx
- Source Data/Source Sup Fig. 8.xlsx
- Source Data/Source Sup. Fig. 9.xlsx
