# Supplementary material for: Microphysiological model reveals the promise of memory-like natural killer cell immunotherapy for HIV± cancer
Source: Nat Commun. 2023 Oct 21;14:6681. doi: 10.1038/s41467-023-41625-8 (PMC10590421; doi:10.1038/s41467-023-41625-8)
Supplement: Supplementary file 3 — Source Data [file 41467_2023_41625_MOESM3_ESM.zip › Source Data/Source Figure 1.xlsx]

## Sheet: Figure 1E
Figure 1 E
	HIV-infected T cells
	Infection at 16 hours	infection at 40 hours
	10.34	23.5
	7.78	23.8
	8.3	20.4
	HIV cycle progression
		Early stage			Late stage
	16 hours	84.53	88.85	86.87	15.47	11.15	13.13
	40 hours	1.66	17.53	6.63	98.34	82.47	95.37

## Sheet: Figure 1F
Figure 1 F
	CTL					01:09:00				01:03:00					01:01:00
	dead	live	dead relative	live relative		dead	live	dead relative	live relative	dead	live	dead relative	live relative		dead	live	dead relative	live relative
	0.084	20.13	0.417288	99.5827		2.42	41.56	5.82291	94.1771	9.25	58.99	15.6806	84.3194		15.52	35.02	44.3175	55.6825
	0.102	22.84	0.446585	99.5534		2.65	40.92	6.47605	93.5239	9.23	60.54	15.2461	84.7539		17.82	36.43	48.9157	51.0843
	0.094	22.34	0.42077	99.5792		3.94	48.93	8.05232	91.9477	9.86	52.43	18.806	81.194		14	30.65	45.677	54.323
