# Supplementary material for: Microphysiological model reveals the promise of memory-like natural killer cell immunotherapy for HIV± cancer
Source: Nat Commun. 2023 Oct 21;14:6681. doi: 10.1038/s41467-023-41625-8 (PMC10590421; doi:10.1038/s41467-023-41625-8)
Supplement: Supplementary file 3 — Source Data [file 41467_2023_41625_MOESM3_ESM.zip › Source Data/Source Figure 2.xlsx]

## Sheet: Figure 2B
Figure 2B
*Figure 2C-E were generated from data shown in Figure 2B
			mNK vs pNK Act
			pNK	pNK	pNK	mNK	mNK	mNK	mNK vs pNK
		ACKR3	9.95	10.622	9.9	9.202	9.04	10.16	1.67946	2.99385	0.835088
		AICDA	25.24	24.682	25.15	-25.448	15.51	-24.49	1.81388e+15	576.829	8.77261e+14
		BCL2	5.81	5.332	5.78	3.562	3.63	4.52	4.75024	3.25352	2.39496
		BCL2L1	5.33	4.692	5.41	8.562	8.66	9.52	0.106432	0.0639018	0.0579118
		CCL18	13.15	12.442	13.07	4.372	4.36	5.33	438.977	270.972	213.783
		CCL2	21.78	21.352	21.54	8.212	8.05	9.17	12144.4	10099.5	5293.48
		CCL20	18.17	18.222	18.15	11.362	11.13	12.32	112.05	136.428	56.8859
		CCL21	19.63	19.572	19.7	14.552	15.51	15.51	33.7777	16.7026	18.2522
		CCL22	22.29	22.022	22.21	11.922	11.94	12.88	1321.54	1083.89	643.591
		CCL28	8.89	9.112	9.03	6.072	5.74	7.03	7.05184	10.3532	4
		CCL4	1.47	1.202	1.43	-6.438	-5.85	-5.48	240.185	132.698	120.259
		CCL5	3.03	2.912	3.08	-1.518	-1.62	-0.56	23.3929	23.1349	12.4666
		CCR1	4.73	4.602	4.8	7.342	7.15	8.3	0.163572	0.170992	0.0883883
		CCR10	14.86	14.732	14.85	12.642	12.56	13.6	4.65248	4.50648	2.37841
		CCR2	9.41	8.662	9.42	6.802	7.35	7.76	6.09658	2.48285	3.16017
		CCR4	18	18.422	19.17	14.552	15.51	15.51	10.9132	7.52661	12.6407
		CCR7	14.43	14.142	14.37	14.552	15.51	15.51	0.918913	0.387428	0.45376
		CCR9	16.03	15.922	15.98	14.552	15.51	15.51	2.78562	1.33053	1.38511
		CD274	12.21	10.042	12.21	12.602	12.59	13.56	0.762072	0.170992	0.392292
		CSF1	8.85	8.712	8.93	1.042	0.98	2	224.1	212.6	121.938
		CSF2	4.35	4.432	4.32	-0.508	-0.71	0.45	29.0004	35.3099	14.6213
		CSF3	15.8	15.462	15.56	5.352	5.29	6.31	1396.89	1153.66	608.874
		CTLA4	16.39	16.422	16.51	6.152	6.07	7.11	1207.66	1306.96	675.588
		CXCL1	13.48	13.542	13.58	0.552	0.35	1.51	7793.2	9358.1	4299.64
		CXCL10	15.02	15.222	15.11	4.282	3.96	5.24	1707.89	2455.84	935.763
		CXCL11	16.07	16.442	16.23	6.322	6.05	7.28	859.885	1343.7	494.559
		CXCL12	18.9	18.832	17.34	-25.448	-24.49	-24.49	2.23912e+13	1.09957e+13	3.90917e+12
		CXCL2	19.45	19.372	20.23	8.492	8.4	9.45	1989.24	2008.64	1758.34
		CXCL5	21.22	21.092	20.04	14.552	15.51	15.51	101.688	47.9015	23.1029
		CXCL9	12.99	12.872	12.67	2.562	2.4	3.52	1377.66	1420.32	568.1
		CXCR1	12.11	12.332	12.25	-25.448	-24.49	-24.49	2.02341e+11	1.21486e+11	1.14774e+11
		CXCR2	9.92	9.832	10.03	10.082	9.97	11.04	0.893785	0.908778	0.496546
		CXCR3	9.49	9.502	9.57	8.822	8.68	9.78	1.58887	1.76786	0.864537
		CXCR4	5.32	5.022	5.45	5.042	5.05	6	1.21251	0.980779	0.68302
		CXCR5	13.77	13.722	13.86	14.552	15.51	15.83	0.58156	0.289573	0.255253
		EGF	19.8	19.302	19.45	14.552	15.51	15.83	38.0019	13.8518	12.295
		EGFR	22.13	22.532	21.83	14.552	15.51	15.83	191.076	129.967	64
		FASLG	3.78	3.522	3.67	3.302	3.16	4.26	1.39281	1.28521	0.664343
		FOXP3	11.51	11.042	11.03	8.732	8.56	9.69	6.85901	5.58671	2.53151
		GBP1	5.33	5.432	5.32	-2.548	-2.71	-1.59	235.242	282.479	120.259
		GZMA	0.65	0.422	0.63	-4.438	-4.42	-3.48	34.0127	28.6805	17.2677
		GZMB	-0.2	-0.428	-0.23	-6.958	-7.13	-6	108.233	104.113	54.5686
		HIF1A	4.15	4.002	4.12	0.222	0.19	1.18	15.2211	14.0451	7.67411
		HLA-A	5.45	5.112	5.43	10.262	10.27	11.22	0.0355995	0.0280083	0.0180733
		HLA-B	1.21	0.722	1.31	-0.028	-0.12	0.93	2.35871	1.79253	1.30134
		HLA-C	0.62	0.652	0.76	0.212	-0.04	1.17	1.32685	1.61552	0.752623
		IDO1	15.72	15.332	15.62	5.062	4.97	6.02	1615.76	1316.05	776.047
		IFNG	6.17	6.022	6.1	-6.758	-6.86	-5.8	7793.2	7548.63	3821.7
		IGF1	17.01	17.322	17.156	9.982	9.85	10.94	130.509	177.54	74.3366
		IL10	15.68	14.732	15.345	3.622	3.56	4.58	4264.02	2307.32	1740.15
		IL12A	13.2	13.252	13.23	4.112	3.57	5.07	544.203	821.434	286.026
		IL12B	17.14	17.092	17.1	14.552	15.51	15.83	6.01265	2.99385	2.41162
		IL13	19.55	19.462	19.51	11.572	11.66	12.53	252.126	223.17	126.238
		IL15	7.52	7.242	7.68	-0.788	-1.47	0.17	316.926	419.347	182.278
		IL17A	26.87	24.682	26.45	-25.448	-24.49	-24.49	5614192674016944	6.3423e+14	2.16007e+15
		IL1A	12.87	13.132	13.08	14.552	15.51	15.83	0.31165	0.192376	0.148651
		IL1B	13.18	12.942	12.98	8.252	8.26	9.21	30.4422	25.6698	13.6422
		IL2	22.79	22.352	22.56	14.552	15.51	15.83	301.915	114.722	106.153
		IL23A	12.54	12.222	12.48	11.102	11.96	12.06	2.70945	1.19914	1.33793
		IL4	19.57	17.542	20.03	14.552	15.51	15.26	32.4018	4.08971	27.2843
		IL6	16.36	16.172	16.36	6.752	6.69	7.71	780.362	715.099	401.707
		CXCL8	12.35	12.512	12.2	3.702	3.64	4.66	401.151	468.531	186.108
		IRF1	3.57	3.412	3.47	-0.658	-1.04	0.3	18.7394	21.887	9.00047
		KITLG	20.47	20.502	20.49	-25.448	-24.49	-24.49	6.64807e+13	3.49898e+13	3.47e+13
		MICA	11.89	11.922	11.78	10.112	9.93	11.07	3.4295	3.97788	1.6358
		MICB	4.73	4.532	4.85	3.572	3.4	4.53	2.23148	2.19162	1.24833
		MIF	1.95	1.662	2.17	-2.108	-2.35	-1.15	16.6563	16.1336	9.98664
		MYC	5.97	5.832	5.93	-1.228	-1.51	-0.27	146.83	162.242	73.5167
		MYD88	5.63	5.542	5.576	2.132	1.96	3.09	11.298	11.9754	5.60223
		NFKB1	4.94	4.812	4.87	2.572	2.72	3.53	5.16225	4.26339	2.53151
		NOS2	19.65	19.362	19.421	14.552	15.51	15.83	34.2492	14.44	12.0503
		PDCD1	14.37	14.322	12.36	14.552	15.51	15.83	0.88148	0.438911	0.0902456
		PTGS2	10.8	10.462	10.83	6.242	6.27	7.2	23.5556	18.2775	12.3805
		SPP1	15.96	15.712	15.78	5.532	5.33	6.49	1377.66	1334.42	625.992
		STAT1	3.89	3.732	3.712	-1.178	-1.17	-0.22	33.5444	29.8985	15.2634
		STAT3	7.42	7.422	7.32	3.632	3.52	4.59	13.8134	14.9492	6.63456
		TGFB1	2.5	2.152	2.25	0.992	0.96	1.95	2.84415	2.28469	1.23114
		TLR2	12.66	12.552	12.332	14.552	15.51	15.83	0.269433	0.128693	0.088511
		TLR3	11.93	12.002	11.87	6.122	8.18	7.08	56.025	14.1428	27.6652
		TLR4	12.9	12.832	12.93	10.662	10.47	11.62	4.71743	5.14083	2.47942
		TNF	4.34	4.252	4.31	3.212	2.549	4.17	2.18556	3.25577	1.10191
		TNFSF10	3.19	3.102	3.198	0.382	0.18	1.34	7.00313	7.57896	3.62505
		TP53	4.54	4.432	4.487	2.612	2.6	3.57	3.80527	3.5603	1.88818
		VEGFA	9.54	9.432	10.092	2.902	2.94	3.86	99.5949	90.0092	75.1656

## Sheet: Figure 2G
Figure 2G
		CTL	pNK	CIML pNK
Area occupied by tumor		99.6	86.7	10.98
Area occupied by tumor		99.7	88.5	13.23
Area occupied by tumor		99.7	83.5	9.54

## Sheet: Figure 2I
Figure 2I
		SCC-6			CK7521			CK8257			CK5566
Area occupied by tumor	CTNL	97.6	95.67	96.2	34.7	29.8	32.8	57.8	49.8	45.2	98	97.7	98.5
Area occupied by tumor	CIML NK cells	1.08	1.53	1.06	0.05	0.05	0.06	7.3	12.4	5.76	67.1	64.4	71.3
