# Supplementary material for: Microphysiological model reveals the promise of memory-like natural killer cell immunotherapy for HIV± cancer
Source: Nat Commun. 2023 Oct 21;14:6681. doi: 10.1038/s41467-023-41625-8 (PMC10590421; doi:10.1038/s41467-023-41625-8)
Supplement: Supplementary file 3 — Source Data [file 41467_2023_41625_MOESM3_ESM.zip › Source Data/Source Figure 3.xlsx]

## Sheet: Figure 3C
Figure 3C
		CNTL	ART			CTL	ART
Viability	n1	82	79	Number of cells	n1	236	224
	n2	83.6	82.1		n2	228	253
	n3	76.7	77.4		n3	264	215

## Sheet: Figure 3F
Figure 3F
					CTL	mNK	ART
	Area occupied by tumor			n1	91	25	23
				n2	93	22	24
				n3	93	26	27

## Sheet: Figure 3I
Figure 3I
		HIV infected T cells				Non-infected T cells
		Isolated HIV-infected CD4 T cells	HIV-infected CD4 T cells with mNK cells			Isolated non-infected CD4 T cells	non-infected CD4 T cells with mNK cells
	n1	20	80			70.3125	29.6875
	n2	18.1818	81.8182			70	30
	n3	17.6471	82.3529			76.5625	23.4375

## Sheet: Figure 3K
Figure 3K
		Without TNF-a				With TNF-a
		CTNL	CIML NK	Cyto & CIML NK		CTNL	CIML NK	Cyto & CIML NK
HIV-active J-lat cells	n1	2.92398	0	0	n1	64.7687	0.177305	0.146413
	n2	3.06122	0.534759	0	n2	75.9868	0	0
	n3	3.80435	0	0.382409	n3	65.0206	0.200803	0.2849
