# Supplementary material for: Microphysiological model reveals the promise of memory-like natural killer cell immunotherapy for HIV± cancer
Source: Nat Commun. 2023 Oct 21;14:6681. doi: 10.1038/s41467-023-41625-8 (PMC10590421; doi:10.1038/s41467-023-41625-8)
Supplement: Supplementary file 3 — Source Data [file 41467_2023_41625_MOESM3_ESM.zip › Source Data/Source Figure 4.xlsx]

## Sheet: Figure 4 B
Figure 4B
			CNTL	mNK	mNK + T	cy mNK	cy mNK + T
	Area occupied by tumor cells	n1	82.63	53.7	35.82	12.33	6.72
		n2	83.81	46.84	30.16	15.66	7.83
		n3	78.72	52.39	32.64	12.52	8.95
		n4	80.32	47.74	36.2	15.61	8.59

## Sheet: Figure 4F
Figure 4F
*These data is used to generate Figure 4H as well
						24 hours
					without T cells				Bins occupying the lumen
				Bin	1	2	3	4	5	6	7	8	9	10	11
				Distance in microns	100	200	300	400	500	600	700	800	900	1000	1100
		Number of CIML NK cells extravasated	n1	1	1	1	7	15	93	98	95	14	8	1	0
			n2	2	1	2	9	12	99	91	102	16	10	2	2
			n3	3	2	3	9	10	104	110	93	13	10	4	1
		Total number of extravasated CIML NK cells		n1	47
				n2	54
				n3	52
					with T cells				Bins occupying the lumen
				Bin	1	2	3	4	5	6	7	8	9	10	11
				Distance in microns	100	200	300	400	500	600	700	800	900	1000	1100
		Number of CIML NK cells extravasated	n1		7	17	18	34	84	92	81	43	25	21	3
			n2		4	16	20	38	88	87	95	37	21	15	6
			n3		5	18	23	35	93	82	84	32	18	18	4
		Total number of extravasated CIML NK cells		n1	168
				n2	157
				n3	153

## Sheet: Figure 4L
Figure 4L
			CIML-NK cells alone			CIML-NK with T cells
			donor #1	donor #2	donor #3	donor #1	donor #2	donor #3
	Number of CIML NK cells that penetrated the HNSCC spheroid	n1	21	18	30	22	15	33
		n2	15	12	34	17	20	38
		n3	25	10	36	23	13	36

## Sheet: Figure 4M
Figure 4M
				T cells
				donor #1	donor #2	donor #3
		Number of T cells that penetrated the HNSCC spheroid	n1	14	20	20
			n2	13	18	13
			n3	16	16	18

## Sheet: Figure 4N
Figure 4N
			CIML-NK cells alone			CIML-NK with T cells
			donor #1	donor #2	donor #3	donor #1	donor #2	donor #3
	HNSCC spheroid area occupied by dead cells	n1	30.843	20.34	32.85	48.38	38.84	60.58
		n2	36.85	17.65	35.65	52.84	34.65	47.57
		n3	38.84	21.23	29.57	55.83	35.83	52.65
