# Supplementary material for: Microphysiological model reveals the promise of memory-like natural killer cell immunotherapy for HIV± cancer
Source: Nat Commun. 2023 Oct 21;14:6681. doi: 10.1038/s41467-023-41625-8 (PMC10590421; doi:10.1038/s41467-023-41625-8)
Supplement: Supplementary file 3 — Source Data [file 41467_2023_41625_MOESM3_ESM.zip › Source Data/Source Sup Fig. 1.xlsx]

## Sheet: Supporting Figure 1
Sup Fig 1
		CTL					01:09:00				01:03:00					01:01:00
		dead	live	dead relative	live relative		dead	live	dead relative		dead	live	dead relative			dead	live	dead relative
		0.084	20.13	0.417288			2.42	41.56	5.82291		9.25	58.99	15.6806			15.52	35.02	44.3175
		0.102	22.84	0.446585			2.65	40.92	6.47605		9.23	60.54	15.2461			17.82	36.43	48.9157
		0.094	22.34	0.42077			3.94	48.93	8.05232		9.86	52.43	18.806			14	30.65	45.677
