# Supplementary material for: Microphysiological model reveals the promise of memory-like natural killer cell immunotherapy for HIV± cancer
Source: Nat Commun. 2023 Oct 21;14:6681. doi: 10.1038/s41467-023-41625-8 (PMC10590421; doi:10.1038/s41467-023-41625-8)
Supplement: Supplementary file 3 — Source Data [file 41467_2023_41625_MOESM3_ESM.zip › Source Data/Source Sup Fig. 10.xlsx]

## Sheet: Sup Fig. 10C
Sup Fig.10 C
				Day 1
				CTL					IDO					CD28					TNF
			Total	218	234	253		Total	218	225	198		Total	235	205	228		Total	238	196	268
			Green	6	13	12		Green	7	8	15		Green	9	15	7		Green	205	187	225
			Percentage	2.75229	5.55556	4.74308		Percentage	3.21101	3.55556	7.57576		Percentage	3.82979	7.31707	3.07018		Percentage	86.1345	95.4082	83.9552

## Sheet: Sup Fig. 10D
Sup Fig.10 D
				Day 3
				CTL					IDO					CD28					TNF
			Total	4748	4048	3892		Total	5039	4397	4083		Total	3894	4293	3986		Total	4263	4659	4382
			Green	108	187	203		Green	139	125	198		Green	95	148	138		Green	3578	4086	3793
			Percentage	2.27464	4.61957	5.21583		Percentage	2.75848	2.84285	4.84938		Percentage	2.43965	3.44747	3.46212		Percentage	83.9315	87.7012	86.5586

## Sheet: Sup Fig. 10E
Sup Fig. 10E
					NK cells			T cells
					Act			Act
					n1	n2	n3	n1	n2	n3
			Gene name	ACKR3	9.08	8.83	9.46	11.592	11.454	11.444
				AICDA	15.1	14.2	15.65	22.312	22.394	17.704
				BCL2	1.52	1.46	2.07	3.752	3.294	3.534
				BCL2L1	6.25	6	6.55	6.302	6.234	6.144
				CCL18	-2.03	-2.05	-1.63	10.752	10.514	10.564
				CCL2	18.52	19.71	19.01	12.262	12.224	12.454
				CCL20	20.61	24.96	21.15	12.112	12.264	11.624
				CCL21	20.84	16.6	21.12	16.432	16.464	17.304
				CCL22	17.52	17.79	17.49	14.992	6.024	14.984
				CCL28	21.2	20.62	21.48	9.892	9.844	9.844
				CCL4	-0.24	-0.23	0.15	0.812	0.774	0.434
				CCL5	0.84	0.91	1.29	3.282	2.844	2.854
				CCR1	5.8	5.69	6.13	10.502	10.424	10.484
				CCR10	9.41	9.22	9.91	6.052	5.934	6.144
				CCR2	12.31	12.2	12.49	9.752	9.464	9.664
				CCR4	18.48	17.56	18.69	8.142	8.184	8.584
				CCR7	11.27	11.54	11.53	8.912	9.014	9.514
				CCR9	16.95	16.64	16.99	17.372	20.264	22.684
				CD274	13.98	13.75	14.4	11.312	11.374	11.384
				CSF1	5.45	5.26	5.82	3.452	3.254	3.284
				CSF2	8.44	8.52	8.8	-2.028	-2.026	-1.696
				CSF3	13.88	13	14.3	14.612	15.764	16.024
				CTLA4	8.07	7.92	8.66	7.842	7.364	7.514
				CXCL1	9.63	9.87	9.44	11.752	11.514	11.474
				CXCL10	19.18	17.74	19.72	7.092	6.754	6.704
				CXCL11	24.63	21.73	24.64	16.402	14.934	14.614
				CXCL12	18.47	21	18.58	10.992	10.884	11.264
				CXCL2	15.48	15.11	15.83	17.032	16.734	17.684
				CXCL5	16.48	16.91	16.87	17.122	18.324	16.634
				CXCL9	20.48	17.67	21.03	10.452	10.344	10.474
				CXCR1	15.13	14.9	15.48	16.062	15.954	16.254
				CXCR2	14.56	15.29	14.79	14.532	14.234	14.114
				CXCR3	9.74	9.84	10.07	11.152	10.844	11.654
				CXCR4	5.14	5.17	5.38	6.022	6.034	6.184
				CXCR5	17.69	17.8	17.93	18.442	18.574	18.114
				EGF	16.52	17.46	16.95	16.372	16.174	16.424
				EGFR	13.14	13.14	13.6	16.782	17.624	18.174
				FASLG	6.14	5.91	6.49	7.112	7.274	7.144
				FOXP3	6.32	6.14	6.78	6.302	6.284	6.324
				GBP1	2.3	2.28	2.53	1.292	1.174	1.424
				GZMA	0.08	-0.09	0.17	1.072	1.124	0.954
				GZMB	-4.7	-4.88	-4.4	-2.988	-3.066	-3.036
				HIF1A	3.39	3.18	3.82	3.262	3.154	3.234
				HLA-A	4.45	4.61	4.78	8.112	8.544	8.694
				HLA-B	-1.18	-1.37	-1.01	14.822	14.854	14.444
				HLA-C	-2.55	-2.62	-2.17	-1.858	-1.846	-1.706
				IDO1	11.26	11.06	11.15	14.022	13.604	13.244
				IFNG	1.08	1.04	1.32	-1.508	-1.716	-1.546
				IGF1	8.54	8.43	8.73	12.532	12.474	12.704
				IL10	0.63	0.7	0.85	4.942	4.904	5.104
				IL12A	8.11	7.94	8.12	5.912	5.874	5.824
				IL12B	19.55	19.74	19.37	22.312	22.394	22.234
				IL13	11.05	10.97	11.42	0.052	0.084	0.164
				IL15	1.87	1.96	2.23	4.362	4.394	4.594
				IL17A	22.94	21.82	23.48	22.312	22.394	22.684
				IL1A	10.44	10.65	10.89	13.592	13.624	14.864
				IL1B	12.64	12.75	12.97	17.242	17.064	19.274
				IL2	13.63	13.29	13.45	6.382	6.284	6.124
				IL23A	10.5	10.53	10.87	9.592	10.324	9.414
				IL4	16.32	16.51	16.45	11.292	10.914	11.244
				IL6	6.84	6.76	6.93	10.982	10.824	10.954
				CXCL8	5.75	5.68	5.73	7.332	7.084	7.164
				IRF1	-1.36	-1.26	-1.07	-1.408	-1.446	-1.136
				KITLG	21.29	-15.04	21.03	16.982	17.024	16.024
				MICA	17.41	17.68	17.78	17.422	16.774	16.114
				MICB	2.19	1.97	2.68	3.132	3.064	3.224
				MIF	-4.84	-4.95	-4.82	-1.698	-1.716	-1.666
				MYC	0.4	0.23	0.44	2.212	2.224	2.274
				MYD88	3.77	3.63	3.97	4.452	3.654	3.794
				NFKB1	1.77	1.64	2.13	3.532	3.154	3.484
				NOS2	15.63	15.2	16.08	13.772	13.434	12.484
				PDCD1	6.49	6.26	6.76	8.302	8.134	8.214
				PTGS2	15.68	16.19	15.95	7.842	7.734	7.714
				SPP1	6.42	6.28	6.41	9.062	9.114	9.204
				STAT1	3.35	3.32	3.28	1.442	1.174	1.474
				STAT3	7.56	7.69	7.76	6.842	6.734	7.024
				TGFB1	0.86	0.7	0.81	2.452	2.474	2.454
				TLR2	24.63	20.22	24.89	15.832	15.444	14.704
				TLR3	9.32	9.26	9.59	10.922	10.764	10.964
				TLR4	17.48	18.24	17.37	17.422	17.504	16.954
				TNF	6.28	6.11	6.65	4.832	4.824	4.754
				TNFSF10	7.1	6.89	7.19	3.042	2.744	2.954
				TP53	5.83	5.72	6.4	3.952	3.774	3.834
				VEGFA	8.24	8.25	8.43	10.232	10.134	10.264
