# Supplementary material for: Microphysiological model reveals the promise of memory-like natural killer cell immunotherapy for HIV± cancer
Source: Nat Commun. 2023 Oct 21;14:6681. doi: 10.1038/s41467-023-41625-8 (PMC10590421; doi:10.1038/s41467-023-41625-8)
Supplement: Supplementary file 3 — Source Data [file 41467_2023_41625_MOESM3_ESM.zip › Source Data/Source Sup Fig. 11.xlsx]

## Sheet: Sup Fig. 11B 
Sup Fig. 11B
* These data was used to generate Sup Fig. 11C as well.
				Non activated t cells			Activated t cells
				Ct	Ct	Ct	Ct	Ct	Ct
		A1	ACKR3	31.9	28.6	32.1	29.28	29.06	28.76
		A2	AICDA	40	40	40	40	40	35.02
		A3	BCL2	25.47	20.94	25.67	21.44	20.9	20.85
		A4	BCL2L1	30.25	25.83	30.8	23.99	23.84	23.46
		A5	CCL18	33.58	29.87	33.76	28.44	28.12	27.88
		A6	CCL2	40	35.94	40	29.95	29.83	29.77
		A7	CCL20	29.08	24.83	29.18	29.8	29.87	28.94
		A8	CCL21	36.81	35.83	37.03	34.12	34.07	34.62
		A9	CCL22		33.87	40	32.68	23.63	32.3
		A10	CCL28	32.2	28.91	32.56	27.58	27.45	27.16
		A11	CCL4	24.19	19.58	24.87	18.5	18.38	17.75
		A12	CCL5	23.7	20.57	23.98	20.97	20.45	20.17
		B1	CCR1	33.51	29.3	33.54	28.19	28.03	27.8
		B2	CCR10	33.19	29.06	33.14	23.74	23.54	23.46
		B3	CCR2	28.61	24.61	29.04	27.44	27.07	26.98
		B4	CCR4	29.91	27.88	30.04	25.83	25.79	25.9
		B5	CCR7	26.43	24.78	26.55	26.6	26.62	26.83
		B6	CCR9	33.88	30	34.35	35.06	37.87	40
		B7	CD274	30.69	28.86	30.98	29	28.98	28.7
		B8	CSF1	31.27	26.8	31.37	21.14	20.86	20.6
		B9	CSF2	31.42	28.18	31.52	15.66	15.58	15.62
		B10	CSF3	32.04	30.53	32.17	32.3	33.37	33.34
		B11	CTLA4	28.84	24.94	29.21	25.53	24.97	24.83
		B12	CXCL1	26.48	24.57	26.43	29.44	29.12	28.79
		C1	CXCL10	31.82	27.18	32.07	24.78	24.36	24.02
		C2	CXCL11	40	34.24	40	34.09	32.54	31.93
		C3	CXCL12	40	40	40	28.68	28.49	28.58
		C4	CXCL2	30.69	28.05	30.87	34.72	34.34	35
		C5	CXCL5	35.77	34.18	35.86	34.81	35.93	33.95
		C6	CXCL9	37.18	40	40	28.14	27.95	27.79
		C7	CXCR1	35.29	31.58	35.42	33.75	33.56	33.57
		C8	CXCR2	31.27	28.34	31.32	32.22	31.84	31.43
		C9	CXCR3	30.27	28.95	29.86	28.84	28.45	28.97
		C10	CXCR4	24.23	21.65	24.17	23.71	23.64	23.5
		C11	CXCR5	33.66	32.01	33.45	36.13	36.18	35.43
		C12	EGF	35.24	33.63	34.82	34.06	33.78	33.74
		D1	EGFR	36.49	33.76	35.84	34.47	35.23	35.49
		D2	FASLG	30.61	27.04	31.25	24.8	24.88	24.46
		D3	FOXP3	25.67	21.82	26.46	23.99	23.89	23.64
		D4	GBP1	23.98	19.72	22.98	18.98	18.78	18.74
		D5	GZMA	23.9	20.7	24.75	18.76	18.73	18.27
		D6	GZMB	22.81	18.77	23.84	14.7	14.54	14.28
		D7	HIF1A	25.19	20.93	23.82	20.95	20.76	20.55
		D8	HLA-A	25.48	24.63	24.87	25.8	26.15	26.01
		D9	HLA-B	35.17	35.23	35.54	32.51	32.46	31.76
		D10	HLA-C	19.16	15.57	19.23	15.83	15.76	15.61
		D11	IDO1	31.33	27.01	30.05	31.71	31.21	30.56
		D12	IFNG	25.81	22.1	25.98	16.18	15.89	15.77
		E1	IGF1	36.5	31.8	36.87	30.22	30.08	30.02
		E2	IL10	30.96	27.15	31.43	22.63	22.51	22.42
		E3	IL12A	28.6	24.15	27.32	23.6	23.48	23.14
		E4	IL12B	37.94	40	39.85	40	40	39.55
		E5	IL13	33.03	29.09	33.45	17.74	17.69	17.48
		E6	IL15	24.9	20.74	25.56	22.05	22	21.91
		E7	IL17A	40	40	40	40	40	40
		E8	IL1A	32.46	30.02	31.88	31.28	31.23	32.18
		E9	IL1B	27.49	22.82	26.85	34.93	34.67	36.59
		E10	IL2	32.8	27.91	32.82	24.07	23.89	23.44
		E11	IL23A	30.23	26.83	29.85	27.28	27.93	26.73
		E12	IL4	35.98	32.98	35.78	28.98	28.52	28.56
		F1	IL6	30.24	26.35	30.87	28.67	28.43	28.27
		F2	CXCL8	26.86	22.73	26.94	25.02	24.69	24.48
		F3	IRF1	19.04	15.57	18.46	16.28	16.16	16.18
		F4	KITLG		34.74	38.84	34.67	34.63	33.34
		F5	MICA	32.75	29.55	33.02	35.11	34.38	33.43
		F6	MICB	26.95	22.87	27.45	20.82	20.67	20.54
		F7	MIF	20.56	16.6	20.45	15.99	15.89	15.65
		F8	MYC	24.02	20.08	23.88	19.9	19.83	19.59
		F9	MYD88	25.16	21.17	25.67	22.14	21.26	21.11
		F10	NFKB1	25.53	20.71	25.46	21.22	20.76	20.8
		F11	NOS2	31.96	28.55	30.85	31.46	31.04	29.8
		F12	PDCD1	29.24	25.1	28.74	25.99	25.74	25.53
		G1	PTGS2	29.85	25.19	29.93	25.53	25.34	25.03
		G2	SPP1	40	31.94	40	26.75	26.72	26.52
		G3	STAT1	25.03	20.76	25.46	19.13	18.78	18.79
		G4	STAT3	27.3	24.15	27.76	24.53	24.34	24.34
		G5	TGFB1	23.72	19.5	24.03	20.14	20.08	19.77
		G6	TLR2	32.04	28.91	31.35	33.52	33.05	32.02
		G7	TLR3	30.59	26.24	30.12	28.61	28.37	28.28
		G8	TLR4	31.47	28.68	30.72	35.11	35.11	34.27
		G9	TNF	27.6	23.57	27.73	22.52	22.43	22.07
		G10	TNFSF10	27.27	23.67	27.45	20.73	20.35	20.27
		G11	TP53	27.19	22.64	27.54	21.64	21.38	21.15
		G12	VEGFA	29.26	25.32	28.48	27.92	27.74	27.58
		H1	ACTB	23.31	20.82	23.67	18.77	18.73	18.67
		H2	B2M	19.01	15.04	19.56	15.48	15.32	14.81
		H3	GAPDH	25.01	21.51	25.89	18.87	18.74	18.55
		H4	HPRT1	23.16	20	23.45	17.65	17.61	17.54
		H5	RPLP0	20.84	17.07	21.13	17.67	17.63	17.01
		H6	HGDC	38.93	38.92	39.85	40	40	40
		H7		26.26	25.91	26.45	25.65	26.62	26.02
		H8		26.13	25.96	26.48	25.63	25.66	25.95
		H9		26.06	25.97	26.28	25.49	25.71	25.88
		H10		19.56	19.55	19.14	19.19	19.45	19.16
		H11		19.69	20.21	19.52	19.34	19.52	18.36
		H12		19.12	19.63	19.45	19.46	19.55	18.53

## Sheet: Sup Fig. 11G
Sup Fig. 11G
			CTL	T cells	NK cells	NK and T cells
	Areac occupied by SCC-6 cells in 2D	n1	99.6	98.4	29.7	21.9
		n2	96	98.9	27.4	17.8
		n3	98.3	97.3	34.8	21.3

## Sheet: Sup Fig. 11H
Sup Fig. 11H
*This data was used also to generate Sup Fig. 11I, J, and K.
				NK cells	NK cells	NK cells	CD4 T cells	CD4 T cells	CD4 T cells
			Position	Control Group	Control Group	Control Group	Test Group 1	Test Group 1	Test Group 1
		ACKR3	A01	24.45	23.87	24.86	29.28	29.06	28.76
		AICDA	A02	30.47	29.24	30.67	40	40	35.02
		BCL2	A03	16.89	16.5	17.25	21.44	20.9	20.85
		BCL2L1	A04	21.62	21.04	21.98	23.99	23.84	23.46
		CCL18	A05	13.34	12.99	13.28	28.44	28.12	27.88
		CCL2	A06	33.89	34.75	34.38	29.95	29.83	29.77
		CCL20	A07	35.98	40	36.63	29.8	29.87	28.94
		CCL21	A08	36.21	31.64	36.74	34.12	34.07	34.62
		CCL22	A09	32.89	32.83	33.38	32.68	23.63	32.3
		CCL28	A10	36.57	35.66	36.98	27.58	27.45	27.16
		CCL4	A11	15.13	14.81	14.89	18.5	18.38	17.75
		CCL5	A12	16.21	15.95	16.03	20.97	20.45	20.17
		CCR1	B01	21.17	20.73	21.05	28.19	28.03	27.8
		CCR10	B02	24.78	24.26	25.11	23.74	23.54	23.46
		CCR2	B03	27.68	27.24	28.07	27.44	27.07	26.98
		CCR4	B04	33.85	32.6	34.39	25.83	25.79	25.9
		CCR7	B05	26.64	26.58	26.9	26.6	26.62	26.83
		CCR9	B06	32.32	31.68	33.04	35.06	37.87	40
		CD274	B07	29.35	28.79	29.87	29	28.98	28.7
		CSF1	B08	20.82	20.3	21.28	21.14	20.86	20.6
		CSF2	B09	23.81	23.56	23.27	15.66	15.58	15.62
		CSF3	B10	29.25	28.04	29.68	32.3	33.37	33.34
		CTLA4	B11	23.44	22.96	23.85	25.53	24.97	24.83
		CXCL1	B12	25	24.91	25.38	29.44	29.12	28.79
		CXCL10	C01	34.55	32.78	35.06	24.78	24.36	24.02
		CXCL11	C02	40	36.77	38.54	34.09	32.54	31.93
		CXCL12	C03	33.84	36.04	34.15	28.68	28.49	28.58
		CXCL2	C04	30.85	30.15	31.23	34.72	34.34	35
		CXCL5	C05	31.85	31.95	31.95	34.81	35.93	33.95
		CXCL9	C06	35.85	32.71	36.45	28.14	27.95	27.79
		CXCR1	C07	30.5	29.94	31.09	33.75	33.56	33.57
		CXCR2	C08	29.93	30.33	30.56	32.22	31.84	31.43
		CXCR3	C09	25.11	24.88	25.68	28.84	28.45	28.97
		CXCR4	C10	20.51	20.21	20.97	23.71	23.64	23.5
		CXCR5	C11	33.06	32.84	33.62	36.13	36.18	35.43
		EGF	C12	31.89	32.5	31.42	34.06	33.78	33.74
		EGFR	D01	28.51	28.18	29.04	34.47	35.23	35.49
		FASLG	D02	21.51	20.95	21.78	24.8	24.88	24.46
		FOXP3	D03	21.69	21.18	21.64	23.99	23.89	23.64
		GBP1	D04	17.67	17.32	17.98	18.98	18.78	18.74
		GZMA	D05	15.45	14.95	15.95	18.76	18.73	18.27
		GZMB	D06	10.67	10.16	10.27	14.7	14.54	14.28
		HIF1A	D07	18.76	18.22	19.24	20.95	20.76	20.55
		HLA-A	D08	19.82	19.65	20.17	25.8	26.15	26.01
		HLA-B	D09	14.19	13.67	14.68	32.51	32.46	31.76
		HLA-C	D10	12.82	12.42	13.31	15.83	15.76	15.61
		IDO1	D11	26.63	26.1	26.96	31.71	31.21	30.56
		IFNG	D12	16.45	16.08	16.86	16.18	15.89	15.77
		IGF1	E01	23.91	23.47	24.59	30.22	30.08	30.02
		IL10	E02	16	15.74	16.74	22.63	22.51	22.42
		IL12A	E03	23.48	22.98	23.45	23.6	23.48	23.14
		IL12B	E04	34.92	34.78	35.75	40	40	39.55
		IL13	E05	26.42	26.01	26.8	17.74	17.69	17.48
		IL15	E06	17.24	17	17.48	22.05	22	21.91
		IL17A	E07	38.31	36.86	38.78	40	40	40
		IL1A	E08	25.81	25.69	26.32	31.28	31.23	32.18
		IL1B	E09	28.01	27.79	28.48	34.93	34.67	36.59
		IL2	E10	29	28.33	29.38	24.07	23.89	23.44
		IL23A	E11	25.87	25.57	26.48	27.28	27.93	26.73
		IL4	E12	31.69	31.55	32.25	28.98	28.52	28.56
		IL6	F01	22.21	21.8	22.84	28.67	28.43	28.27
		CXCL8	F02	21.12	20.72	21.45	25.02	24.69	24.48
		IRF1	F03	14.01	13.78	14.15	16.28	16.16	16.18
		KITLG	F04	36.66		40	34.67	34.63	33.34
		MICA	F05	32.78	32.72	32.15	35.11	34.38	33.43
		MICB	F06	17.56	17.01	18.14	20.82	20.67	20.54
		MIF	F07	10.53	10.09	11.24	15.99	15.89	15.65
		MYC	F08	15.77	15.27	16.43	19.9	19.83	19.59
		MYD88	F09	19.14	18.67	19.87	22.14	21.26	21.11
		NFKB1	F10	17.14	16.68	17.59	21.22	20.76	20.8
		NOS2	F11	31	30.24	31.37	31.46	31.04	29.8
		PDCD1	F12	21.86	21.3	22.33	25.99	25.74	25.53
		PTGS2	G01	31.05	31.23	32.12	25.53	25.34	25.03
		SPP1	G02	21.79	21.32	22.43	26.75	26.72	26.52
		STAT1	G03	18.72	18.36	19.22	19.13	18.78	18.79
		STAT3	G04	22.93	22.73	23.54	24.53	24.34	24.34
		TGFB1	G05	16.23	15.74	16.75	20.14	20.08	19.77
		TLR2	G06	40	35.26	40	33.52	33.05	32.02
		TLR3	G07	24.69	24.3	25.34	28.61	28.37	28.28
		TLR4	G08	32.85	33.28	33.43	35.11	35.11	34.27
		TNF	G09	21.65	21.15	22.07	22.52	22.43	22.07
		TNFSF10	G10	22.47	21.93	23.02	20.73	20.35	20.27
		TP53	G11	21.2	20.76	21.37	21.64	21.38	21.15
		VEGFA	G12	23.61	23.29	23.53	27.92	27.74	27.58
		ACTB	H01	17.52	17.22	17.62	18.77	18.73	18.67
		B2M	H02	13.27	12.94	13.45	15.48	15.32	14.81
		GAPDH	H03	17.43	16.99	17.94	18.87	18.74	18.55
		HPRT1	H04	13.93	13.77	14.41	17.65	17.61	17.54
		RPLP0	H05	14.7	14.28	15.28	17.67	17.63	17.01
		HGDC	H06	40	40	40	40	40	40
			H07	23.23	23.18	23.76	25.65	26.62	26.02
			H08	23.18	23.18	23.62	25.63	25.66	25.95
			H09	23.14	23.19	23.59	25.49	25.71	25.88
			H10	19.19	19.16	19.36	19.23	19.3	19.43
			H11	19.34	18.36	19.32	19.21	19.27	19.28
			H12	19.46	18.53	19.44	19.15	19.21	19.35
