# Supplementary material for: Microphysiological model reveals the promise of memory-like natural killer cell immunotherapy for HIV± cancer
Source: Nat Commun. 2023 Oct 21;14:6681. doi: 10.1038/s41467-023-41625-8 (PMC10590421; doi:10.1038/s41467-023-41625-8)
Supplement: Supplementary file 3 — Source Data [file 41467_2023_41625_MOESM3_ESM.zip › Source Data/Source Sup Fig. 12.xlsx]

## Sheet: Sup Fig. 12 C
Sup Fig. 12 C
				Initial			Captured			Non-captured
				1	2	3	1	2	3	1	2	3
			NK	136	189	183	185	159	234	26	15	30
			T	152	176	193	2	1	1	186	147	175
			NK %	47.2222	51.7808	48.6702	98.9305	99.375	99.5745	12.2642	9.25926	14.6341
			T %	52.7778	48.2192	51.3298	1.06952	0.625	0.425532	87.7358	90.7407	85.3659

## Sheet: Sup Fig. 12 D
Sup Fig. 12 D
	*This data was used to generate Sup Fig. 12E
				CIML NK cells			CIML + T cells
			Position	n1	n2	n3	n1	n2	n3
		ACKR3	A01	28.9	29.19	26.73	32.25	29.7	29.67
		AICDA	A02	40	36.88			40
		BCL2	A03	22.66	23.03	21.76	25.78	24.11	24.24
		BCL2L1	A04	26.03	26.96	24.32	29.73	28.02	27.9
		CCL18	A05	31.19	30.46	28.86	32.84	34.02	34.17
		CCL2	A06			40	36.77	36.53
		CCL20	A07	40	40	37.11	40	35.56	35.85
		CCL21	A08	34.8	36.69	34.93	34.65	40
		CCL22	A09		36.13	33.12
		CCL28	A10	30.65	32.91	29.24	32.93	33.73	33.34
		CCL4	A11	19.76	20.23	18.03	22.52	21.13	20.6
		CCL5	A12	20.5	21.03	18.53	22.86	21.2	20.58
		CCR1	B01	26.77	27.91	24.96	30.18	28.34	28.44
		CCR10	B02	31.25	31.92	29.8	32.32	32.99	32.05
		CCR2	B03	27.21	27.64	25.62	29.15	27.92	27.91
		CCR4	B04	37.97	35.27	37.23	38.91		40
		CCR7	B05	35.53	37.35	33.54	38.11	40	36.27
		CCR9	B06	34.09	35.78	36.06	36.68	36.02
		CD274	B07	31.91	40	32.04	40	34.22	35.58
		CSF1	B08	27.48	28.02	25.34	31	28.15	28.28
		CSF2	B09	24.52	24.83	23.14	27.16	25.25	25.42
		CSF3	B10	24.59	26.14	26.76	28.59	28.53	27.67
		CTLA4	B11	34.45	33.51	31.58	34.71	32.03	31.75
		CXCL1	B12	24.27	24.8	25.2	24.79	24.88	25.54
		CXCL10	C01	32.77	35.98	33.06	32.31	33.54	31.03
		CXCL11	C02	40				34.72	36.71
		CXCL12	C03	31.63	32.52	40	38.44	40	32.09
		CXCL2	C04	31.65	31.64	31.91	32.5	31.9	32.33
		CXCL5	C05	34.7	37.48	35.3	37.67	40	35.33
		CXCL9	C06	31.3	33.14	30.58	31.96	31.31	30.06
		CXCR1	C07	33.02	34.03	31.19	35.1	34.74	35.03
		CXCR2	C08	29	30.27	28.08	31.03	31.2	30.98
		CXCR3	C09	30.45	32.73	30.26	34.64	33.49	33.87
		CXCR4	C10	28.32	29.91	27.1	32.33	29.26	30.03
		CXCR5	C11	33.09	32.75	34.48	34.78	35.5	35.49
		EGF	C12	33.67	34.96	34.23	36.81	35.79	40
		EGFR	D01	40	34.57		36.69
		FASLG	D02	25.12	25.85	23	28.31	26.49	26.32
		FOXP3	D03	29.92	30.46	28.74	32.58	31.06	32.25
		GBP1	D04	22.75	23.14	21.44	25.85	24.06	23.54
		GZMA	D05	20.01	20.76	18.18	22.95	21.21	20.76
		GZMB	D06	17.42	17.8	15.83	18.31	17.78	16.34
		HIF1A	D07	24.31	24.95	22.64	26.47	24.08	24.1
		HLA-A	D08	25.86	26.79	24.12	29.06	27.61	26.94
		HLA-B	D09	34.47	36.83	36.16	34.75	40	40
		HLA-C	D10	18.9	19.12	16.89	21.59	19.48	19.11
		IDO1	D11	32.1	31.79	30.45	33.15	29.74	30.33
		IFNG	D12	21.9	22.57	20.7	24.99	23.42	22.98
		IGF1	E01	31.63	31.74	30.51	35.26	32.7	34.09
		IL10	E02	36.52	40	40	40	40	36.57
		IL12A	E03	30.84	30.63	29.3	34.15	31.69	31.88
		IL12B	E04	34.84	33.64	35.63	35.47	40	40
		IL13	E05	34.46	35.12	39.3	34.5	38.06	33.54
		IL15	E06	24.58	24.82	23.5	25.86	25.21	24.62
		IL17A	E07	36.79	40		37.16	35.78	40
		IL1A	E08	34.44	34.08	33.85	35.05	40	35.32
		IL1B	E09	32.68	33.66	33.5	40	33.52	33.78
		IL2	E10	34.45	33.95		40		40
		IL23A	E11	33.96	34.54	32.01	38.94	35.14	35.6
		IL4	E12	35.43	33.92	34.7	34.83	36.22	35.15
		IL6	F01	40	40	30.9	34.67	33.17	32.91
		CXCL8	F02	31.98	32.71	30.94	32.91	32.03	31.63
		IRF1	F03	19.42	19.77	18.49	21.83	20.14	19.87
		KITLG	F04	40	31.64			40
		MICA	F05	36.18	30.8	34.58	36.26	38.61	37.22
		MICB	F06	22.98	23.54	21.2	26.29	24.09	23.97
		MIF	F07	18.97	19.3	17.51	21.13	19.65	18.97
		MYC	F08	24.2	24.55	22.44	26.85	25.06	24.94
		MYD88	F09	23.47	24.6	22.75	27.34	25.13	25.62
		NFKB1	F10	23	23.48	21.96	26.18	24.59	24.57
		NOS2	F11	38.78	40	30.99	40	40	33.23
		PDCD1	F12	30.31	31.59	30.44	35.11	33.44	34.48
		PTGS2	G01	30.76	31.82	28.78	33.02	32.03	32.76
		SPP1	G02	36.07	40	32.87	35.88	34.09	36.39
		STAT1	G03	23.93	24.97	22.19	27.3	24.83	24.79
		STAT3	G04	28.03	28.82	26.13	31.03	29.21	28.63
		TGFB1	G05	21.88	22.21	19.76	25.17	22.84	22.85
		TLR2	G06	33.76	34.77	31.85	34.93	34.11	36.63
		TLR3	G07	29.91	30.78	28.62		31.76	31.83
		TLR4	G08	32.04	34.15	31.12	36.41	35.05	34.02
		TNF	G09	26.22	26.72	23.73	29.88	27.5	27.67
		TNFSF10	G10	24.82	25.24	22.52	27.13	26.09	24.23
		TP53	G11	23.88	24.44	21.85	27.51	25.45	25.29
		VEGFA	G12	30.14	29.78	28.04	27.97	26.87	26.31
		ACTB	H01	21.2	22.19	18.91	25.14	23.35	22.69
		B2M	H02	18.2	18.96	16.22	21.49	19.42	19
		GAPDH	H03	23.09	23.69	20.66	25.94	23.85	23.6
		HPRT1	H04	20.83	21.33	19.89	23.56	22.29	21.72
		RPLP0	H05	20.76	21.5	18.61	23.87	22.01	21.48
		HGDC	H06	38.53	39.86	40	40	40	40
