# Supplementary material for: Microphysiological model reveals the promise of memory-like natural killer cell immunotherapy for HIV± cancer
Source: Nat Commun. 2023 Oct 21;14:6681. doi: 10.1038/s41467-023-41625-8 (PMC10590421; doi:10.1038/s41467-023-41625-8)
Supplement: Supplementary file 3 — Source Data [file 41467_2023_41625_MOESM3_ESM.zip › Source Data/Source Sup Fig. 2.xlsx]

## Sheet: Sup Fig. 2
Sup Fig. 2
				CK7521						CK75566						CK8257
				CTL	01:09:00	01:03:00	01:01:00			CTL	01:09:00	01:03:00	01:01:00			CTL	01:09:00	01:03:00	01:01:00
	Areac occupied by tumor cells (%).		n1	45.6	29.9	13.9	3		1	96.3	95.3	90.1	76.9		1	76.18	59.91	36	13.8
			n2	40.32	27.2	15.3	3.7		2	96.8	94.7	88.5	73.4		2	75.3	63.2	41.2	15.8
			n3	43.7	30.1	13.6	3.1		3	95.8	96.4	87.5	75.3		3	77.2	61.4	38.3	17.3
