# Supplementary material for: Microphysiological model reveals the promise of memory-like natural killer cell immunotherapy for HIV± cancer
Source: Nat Commun. 2023 Oct 21;14:6681. doi: 10.1038/s41467-023-41625-8 (PMC10590421; doi:10.1038/s41467-023-41625-8)
Supplement: Supplementary file 3 — Source Data [file 41467_2023_41625_MOESM3_ESM.zip › Source Data/Source Sup Fig. 3.xlsx]

## Sheet: Sup Fig. 3A
Sup Fig. 3A
				SCC-6
				CNTL			CIML-NK
Area occupied by tumor cells		(%)	donor 1	97.6	95.87	98.54	1.08	3.54	2.92
			donor 2	96.28	93.23	96.93	2.23	5.92	3.54
			donor 3	95.27	97.54	94.34	1.93	7.03	1.38
			donor 4
			donor 5

## Sheet: Sup Fig. 3B
Sup Fig. 3B
					CK7521								CK8257									CK5566
					CNTL			CIML-NK					CTNL			ML-NK						CTNL			ML-NK
Area occupied by tumor cells		(%)		donor 1	34.7	29.8	32.8	0.05	1.34	0.07		donor 1	45.2	49.8	57.8	7.3	9.54	5.76			donor 1	98	97.7	98.5	67.1	72.5	63.65
				donor 2	37.23	32.65	35.73	0.04	1.67	0.06		donor 2	52.5	52.54	56.3	9.23	5.34	12.65			donor 2	97.5	97.3	98.34	64.4	77.87	60.65
				donor 3	32.85	36.76	30.85	0.04	1.86	0.06		donor 3	49.43	43.76	49.4	11.32	8.56	13.76			donor 3	98.5	97.5	98.23	71.3	69.76	57.86
				donor 4	35.86	33.85		0.05	2.23			donor 4	52.32	40.74	60.32	13.82	7.93	10.84			donor 4	95.95	96.89	98.74	63.85	75.84	55.76
				donor 5	36.12	28.94		0.06	2.01			donor 5	43.7	42.93	58.85	10.74	8.93	7.4			donor 5	96.83	98.83	97.89	67.84	77.85	53.95

## Sheet: Sup Fig. 3C
Sup Fig. 3C
				CK57 vs 21						CK66 vs 21
				fold change	p-value	stvda	normalized			fold change	p-value	normalized expression	stvda
		PDCD1	PDCD1	-2.16103	0.367932	0.484	0.223597	PDCD1	PDCD1	-2.40398	0.461425	0.188942	0.3892	PDCD1	PDCD1	1	0.367932
		IDO1	IDO1	9.4415	0.00847795	0.000759	695.304					1		IDO1	IDO1	1	0.00847795
		IL10	IL10	-8.48306	0.0949183	0.00578	0.00279476	IL10	IL10	-5.36175	0.199896	0.0243193	0.8472	IL10	IL10	1	0.0949183
		MICA	MICA	-0.644464	0.620009	0.578	0.63973	MICA	MICA	0.653688	0.669959	1.57319	0.3563	MICA	MICA	1	0.620009
		MICB	MICB	3.76821	0.216077	2.875	13.6252					1		MICB	MICB	1	0.216077
		HLA-A	HLA-A	-1.67784	0.270182	0.382	0.312549	HLA-A	HLA-A	4.91413	0.0207876	30.151	3.95783	HLA-A	HLA-A	1	0.270182
		HLA-B	HLA-B	3.00648	0.0566627	0.00231	8.03602	HLA-B	HLA-B	2.73531	0.102461	6.65902	2.278	HLA-B	HLA-B	1	0.0566627
		HLA-C	HLA-C	2.74298	0.0704644	0.234	6.69452	HLA-C	HLA-C	2.44089	0.130271	5.42976	2.094	HLA-C	HLA-C	1	0.0704644
		HLA-E	HLA-E	1.72389	0.80001	1.5892	3.30325	HLA-E	HLA-E	2.65234	0.492433	6.28686	5.8392	HLA-E	HLA-E	1	0.80001
		HLA-F	HLA-F	-0.259297	0.952775	0.3082	0.835495	HLA-F	HLA-F	6.52402	0.0187316	92.0293		HLA-F	HLA-F	1	0.952775
		HLA-G	HLA-G	0.723955	0.915744		1.6517
