# Supplementary material for: Microphysiological model reveals the promise of memory-like natural killer cell immunotherapy for HIV± cancer
Source: Nat Commun. 2023 Oct 21;14:6681. doi: 10.1038/s41467-023-41625-8 (PMC10590421; doi:10.1038/s41467-023-41625-8)
Supplement: Supplementary file 3 — Source Data [file 41467_2023_41625_MOESM3_ESM.zip › Source Data/Source Sup Fig. 4.xlsx]

## Sheet: Sup Fig. 4C
Sup Fig. 4C
			NK viability			CTL	Aba+Ata+Dor
			CTL				Triple ART
			Viable	Dead	viability		Viable	Dead	viability
		1	1156	54	95.5372		1485	53	96.554
		2	1386	46	96.7877		1106	57	95.0989
		3	1297	59	95.649		1395	43	97.0097
		4	1409	57	96.1119		1305	58	95.7447
		5	1293	48	96.4206		1213	61	95.2119
				Number of cells
			Conc (nM)	Abacavir			Atazanavir			Doravirine
			0	6023	5865	5782	6023	5865	5782	6056	5932	6019
			0.01	6127	5943	6088	5793	6184	6143	5869	6056	5984
			0.1	6376	5892	5789	5846	6148	6007	6104	5982	5892
			1	6184	6389	5893	5846	5894	5937	5943	6092	6239
			10	5687	5782	6207	5792	6086	6162	5982	6076	5982
			100	5892	6176	6086	5927	6017	5923	6103	6117	5893
			1000	6409	6029	5682	5832	6321	5982	5875	5728	6092
			10000	6085	5840	5759	6164	5883	5597	5983	6239	5983

## Sheet: Sup Fig. 4D
Sup Fig. 4D
		NK viability			CTL	Aba+Ata+Dor
		CTL				Triple ART
		Viable	Dead			Viable	Dead
	1	1156	54			1485	53
	2	1386	46			1106	57
	3	1297	59			1395	43
	4	1409	57			1305	58
	5	1293	48			1213	61
			Viability (%)
		Conc (nM)	Abacavir			Atazanavir			Doravirine
		0	98.3989	97.9622	96.9484	98.3989	97.9622	96.9484	98.3277	98.082	98.5429
		0.01	97.8441	97.0127	97.6737	97.2633	98.1743	97.2609	97.8819	98.5998	98.2272
		0.1	97.9717	97.1155	97.376	97.8574	97.9761	97.453	98.4516	98.0977	98.5119
		1	97.8171	98.3377	97.5985	97.255	97.0685	96.9464	98.4266	98.2264	98.3139
		10	97.2802	97.57	98.4457	97.1649	97.2049	98.0742	98.372	97.9526	98.4691
		100	97.2759	97.0611	98.2722	98.3571	97.8056	97.5622	97.9143	98.4548	97.8904
		1000	97.6535	98.0804	97.3612	97.1029	98.0456	97.6813	98.2606	98.3179	98.0525
		10000	98.3037	97.7897	98.0589	97.2393	96.8395	97.8839	98.6317	98.5002	98.2108

## Sheet: Sup Fig. 4E
Sup Fig. 4E
			Redox ratio
			control	abacavir	Atzanavir	dor
	cell#	1	0.975956	0.886112	1.00646	0.90143
		2	1.00267	0.945544	0.860288	0.934917
		3	1.00707	0.998157	0.974093	0.900888
		4	1.01658	0.985283	0.871642	0.925329
		5	1.05089	0.925491	1.04631	0.900234
		6	0.996828	0.882317	0.973594	0.871326
		7	1.04431	0.959478		0.908517
		8	0.98561	0.952296	0.982367	0.787472
		9	1.07804	0.943462	0.804469	0.871346
		10	1.02895	0.930345	0.976907	0.85409
		11	1.09377	0.922143	0.820299	0.966345
		12	0.97165	0.993405	0.76846	0.758651
		13	1.01137	0.933211		0.824292
		14	0.981351	0.955418		0.839317
		15	1.06957	0.997853		0.933823
		16	0.978408	0.982435	0.916913	0.956631
		17	1.05007	1.00653	0.855859	0.785033
		18	1.04069	1.04024	0.791822	0.923398
		19	1.081	0.966952	0.934528	0.798755
		20	1.03345	1.02966	0.853801	0.832904
		21	1.02511	0.998125	0.953963	0.867063
		22	1.00127	1.01747	0.893849	0.865897
		23	0.948031	0.972445	0.945882	0.825418
		24	1.04617	0.973243	0.919047	0.870043
		25	0.950506	1.00694	0.920377	0.837272
		26	1.03597	0.906132	0.926844	0.87478
		27	1.03402	0.926369	0.963486	0.932883
		28	0.997718	0.97603	0.86617	0.957222
		29	1.08247	0.927539	0.939532	0.945358
		30	0.992337	1.01636	0.898118	0.858338
		31	1.06141	1.02989	0.957928	0.886308
		32	1.08714	1.00374	0.904152	0.793648
		33	0.954663	0.949775	0.884615	0.815909
		34	1.04423	0.983045	0.986638	0.901658
		35	1.04712	1.02982	1.00039	0.931573
		36	1.0447	1.03189	0.853923	0.901157
		37	1.04294	1.02033	0.877559	0.948377
		38	1.00199	0.951187	0.824974	0.837214
		39	1.06405	0.925231	0.804646	0.857372
		40	1.01074	0.940671	0.853855	0.980705
		41	1.02048	1.03129	0.92609
		42	1.0466	0.946875	0.966554	0.81541
		43	1.02904	1.03178	0.851509	0.915372
		44	1.05964	0.967223	0.977511	0.855625
		45	0.994524	0.944019	0.923874	0.983331
		46	1.02114	0.928718	0.893007	0.728006
		47	1.01539	0.955009	0.886464	0.932306
		48	1.02889	0.978124	0.918279	0.91946
		49	1.03017	0.98773	0.957877	0.875986
		50	0.969171	1.00683	0.925643	0.970024
		51	1.04234	1.02587	0.973202	0.898317
		52	0.902667	1.00004	0.876	0.989229
		53	1.06463	0.880323	0.98308	0.857872
		54	1.01616	0.89558	0.947357	0.916041
		55	1.04342	1.04056	0.847557	0.871543
		56	1.00806	1.02726	0.949231	0.831618
		57	0.955313	0.900239	0.886269	0.86275
		58	0.991604	0.97684	0.903759	0.953193
		59	1.0606	0.990003	0.976073	0.905595
		60	0.939931	0.940108	0.935606	0.868186
		61	0.900014	1.03094	0.962333	0.954581
		62	1.06561	1.06376	0.992656	0.869476
		63	0.970277	0.99535	0.990093	0.941781
		64	1.02539		0.953388	0.954714
		65	1.02818	1.06061	0.909205	0.942878
		66	1.05009	1.06015	0.937939	0.91574
		67	1.0353	0.961891	0.816879	0.903467
		68	1.00864	0.926665	0.936837	0.902581
		69	1.07695	1.03168	0.779368	0.852235
		70	1.09317	0.965622	0.878705	0.864006
		71	0.905842	0.825878	0.89065	0.882065
		72	1.10196	1.01462	0.841995	0.99747
		73	1.07601	0.958084	0.900323	0.854655
		74	1.11188	0.975319	0.94072	0.814285
		75	1.00487	0.954552	0.881933	0.995957
		76	1.03291	0.970633	0.905956	0.927718
		77	1.02345	0.916783	0.921847	0.840121
		78	1.00118	0.915043	0.889348	0.918563
		79	0.976772	0.990891	0.893505	0.951479
		80	1.02738	0.993106	0.957868	0.937683
		81	1.06794	0.990874	0.987949	0.947971
		82	1.1014	0.969468	0.976811	0.991629
		83	1.05104	0.934445	0.967959	0.782669
		84	1.01098	0.98039	1.02989	1.03669
		85	0.983476	0.889202	1.02709	0.97647
		86	1.08784	1.03621	0.978454	0.914384
		87	1.00257	0.902045		0.99062
		88	0.958545	0.960839		0.992607
		89	1.05149	1.00144	0.887411	0.870794
		90	1.02885	0.931136	0.855097	1.06028
		91	0.909509	0.993394	0.921473	0.930355
		92	1.02181	0.928598	1.03575	0.930883
		93	0.903779		0.956207	0.9471
		94	0.991791	0.845462	0.900578	0.912882
		95	0.925821	1.07767	0.896737	0.867213
		96	0.974335	1.13398	0.967222	0.937913
		97	0.900438	1.05772	0.907453	1.03937
		98	0.984796	0.898554	0.951791	1.00872
		99	0.931277	0.909254	0.986336	0.858856
		100	0.981869	0.878125	0.86736	0.972983
		101	0.970474	0.962962	0.971313	0.971218
		102	0.97457	0.940754	0.948552	0.94371
		103	0.914847	0.889898	0.940107	0.919822
		104	0.916593	0.980632	0.888168	1.02071
		105	0.961467	0.94524	0.966931	1.03356
		106	0.98259	0.91246	0.940501	0.957325
		107	1.00551	0.949718	0.937483	0.951302
		108	1.02772	0.973061	0.921563	0.912878
		109	1.03021	1.00039	0.995282	0.853557
		110	0.935836	1.00639	0.855776	0.924388
		111	0.940401	0.927714	0.922411	0.957894
		112	0.899863	0.944695	0.987704	0.878047
		113	1.00852	1.0026	0.932073	0.957051
		114	0.969749	0.936678	0.994433	0.832702
		115	0.988057	1.0091	0.992576	0.923584
		116	0.934914	1.01249	0.862314	0.772802
		117	0.987093		0.887011	0.840757
		118	0.942479		0.952329	0.90924
		119	0.966767		0.849333	0.812585
		120	0.957705		0.91768	0.888423
		121	1.0168		0.994151	0.857435
		122	1.10213		0.905068	0.823425
		123	1.07053		0.951785	0.837403
		124	1.0124		0.891828	0.899297
		125	0.988876		0.992702	0.800507
		126	1.04747		0.948333	0.889716
		127	0.967036		1.00133	1.01136
		128	0.886305		1.02849	0.799618
		129	0.953556		0.925748	0.820475
		130	0.967702		0.891853	0.743815
		131	1.013		1.00499	0.819638
		132	0.948202		1.0245	0.857386
		133	1.02797		0.952931	0.829961
		134	0.977813		1.04998	0.806996
		135	0.945352		1.02739	0.845111
		136	0.908414		0.963721	1.03134
		137	0.993631		1.00359	0.958809
		138	0.986913		0.993176	0.956258
		139	0.95834		0.944721	0.8994
		140	1.01048		0.945308	1.00159
		141	0.983504		0.909272	0.902662
		142	1.03157		0.944702	0.882722
		143	0.967129		0.892079	0.931997
		144	1.01782		0.902747	0.863943
		145	0.979358		0.971689	1.00779
		146	0.972349		0.961105	0.961526
		147	0.899648		0.874992	0.995394
		148	0.992743		1.00073	0.870198
		149	0.93133		0.908928	0.858882
		150	0.891487		0.822341	1.02174
		151	0.984108			0.797192
		152	0.979299			0.938597
		153	0.956133		0.890749	1.03832
		154	0.992235		0.978483	0.993279
		155	0.910595		0.909455	0.974675
		156	0.868266		0.965615	0.960033
		157	1.12909		0.911365	0.962903
		158	0.943237		0.971217	0.900384
		159	1.01035		0.975386	0.944794
		160	1.05913			0.945513
		161	1.04446			1.01566
		162	1.00736			1.03014
		163	0.957515			0.84999
		164	0.921847			0.937369
		165	0.986332			0.81804
		166	0.983044			0.8452
		167	1.01201			0.84902
		168	0.923734			0.92969
		169	0.982951			0.984583
		170	0.987072			0.968111
		171	0.98771			0.969284
		172	1.00407			0.917281
		173	0.976988			0.938225
		174	0.997873			0.935146
		175	0.989572			0.81897
		176	1.0091			0.973639
		177	1.02038			0.833467
		178	1.02109			0.812214
		179	1.04065			0.932057
		180	0.980184			0.837382
		181	1.00795			0.999973
		182	1.03705			0.906027
		183	0.986456			0.906846
		184	0.940958			0.965911
		185				0.996308
		186				0.835625
		187				0.826247
		188				0.857294
		189				0.943414
		190				0.862577
		191				0.808046
		192				0.993723
		193				0.927463
		194				0.923504
		195				0.950264
		196				0.880057
		197				0.956267
		198				0.898845
		199				0.954541
		200				0.974796
		201				0.928936
		202				0.93238
		203				0.922012
		204				0.988942
		205				0.875451
		206				0.912024
		207				0.925872
		208				0.880399
		209				0.940452
		210				0.865222
		211				0.949949
		212				0.950039
		213				0.880386
		214				0.882913
		215				0.91676
		216				0.898631
		217				0.956491
		218				0.911332
		219				0.852605
		220				0.906137
		221				0.893067
		222				0.993035
		223				0.94271
		224				0.979708
		225				0.933154
		226				0.976209
		227				0.931747
		228				0.987181
		229				0.930413
		230				0.896625
		231				0.883356
		232				0.931308
		233				0.869568
		234				0.941957
		235				0.887733
		236				0.961884
		237				1.0124
		238				0.917284
		239				0.954203
		240				0.859122
		241				0.965942
		242				0.962331
		243				1.00667
		244				0.837053
		245				0.932109
		246				0.872162
		247				0.936794
		248				0.913299
		249				1.00935
		250				1.05501
		251				0.985326

## Sheet: Sup Fig. 4F
Sup Fig. 4F
		NAD(P)H FLIM
		Control	Abacavir	Atzanavir	Dor
Cell #	1	1183.89	1125.7	1117.65	993.034
	2	1061.56	1041.01	934.547	1059.2
	3	1080.61	1014.28	945.023	1168.65
	4	1126.11	909.183	974.971	1212.36
	5	1147.01	926.061	1029.28	1013.92
	6	989.225	846.431	874.807	961.424
	7	1007.79	1036.51	1060.38	1045.62
	8	961.25	1014.6	882.379	1092.41
	9	1020.1	1014.03	1072	1034.07
	10	900.282	984.255	997.841	1117.14
	11	844.845	1060.35	1047.63	1103.94
	12	1098.04	1102.68	1074.95	952.614
	13	1101.34	1002.08	1107.46	1028.97
	14	907.473	854.94	1130.28	1114.82
	15	981.445		872.541	1142.07
	16	991.688	858.919	1015.96	1129.79
	17	1054.23	906.864	1123.04	958.467
	18	930.497	1154.68	1242.76	1000.41
	19	994.882	991.554	1003.2	975.579
	20	954.981	983.765	1051.6	1022.79
	21	1058.72	1005.65	1170.54	1020.91
	22	848.484	1141.12	1178.12	1057.23
	23	977.054	1047.3	1002.85	1110.62
	24	943.81	1019.99	973.16	1074.24
	25	803.681	1064.26	1081.97	1143.61
	26	1057.04	939.856	994.159	1149.25
	27	1034.26	953.803	904.341	1087.66
	28	988.434	1166.43	1047.97	1038.54
	29	864.399	1002.5	994.977	1089.96
	30	1046.35	872.379	1048.25	1348.31
	31	1014.61	1001.41	985.915	1136.88
	32	974.633	981.935	959.785	1096.28
	33	956.789	914.61	1052.18	1108.64
	34	1025.7	1073.8	990.028	982.88
	35	929.803	946.467	876.398	1113.03
	36	918.777	1072.97	1065.11	1047.31
	37	956.678	994.226	1075.01	945.631
	38	964.558	938.14	888.466	1036.74
	39	999.896	1064.82	937.745	886.532
	40	941.092	1026.48	1062.06	1055.15
	41	863.521	1128.57	1066.53	926.201
	42	1135.3	889.185	881.081	1022.24
	43	1011.65	910.537	1090.58	1065.24
	44	1002.74	996.838	1009.64	1206.61
	45	966.646	1146.24	934.731	1060.91
	46	1077.42	1014.74	968.686	1036.31
	47	1021.86	955.879	801.988	956.735
	48	1014.26	916.966	1006.21	941.337
	49	1135.77	1048.61	1060.99	1090.29
	50	897.318	1028.35	1015.29	1010.41
	51	1046.26	824.058	1034.65	1084.34
	52	991.198	940.58	1115.7	1150.62
	53	967.369	773.178	1031.14	992.23
	54	1061.77	981.955	1039.05	1024.65
	55	935.856	1022.25	918.614	1034.98
	56	1050.52	1204.63	1114.21	885.423
	57	1022.25	1212.28	1003.96	1097.53
	58	941.545	1029.38	1063.45	1034.48
	59	1062.21	993.105	1039.01	1010.44
	60	1000.58	1024.9	1100.09	1169.34
	61	1167.65	1025.94	1061.05	1081.49
	62	920.323	993.16	1106.7	994.292
	63	998.444	1012	1072.19	1003.5
	64	1049.92	1043.45	983.046	1074.96
	65	969.765	1054.49	1038.08	1088.34
	66	977.713	1257.37	918.584	1169.82
	67	1043.88	1017.59	924.845	936.333
	68	1153.64	955.64	971.587	1215.04
	69	1033.6	957.164	1005.07	988.147
	70	964.752	969.004	951.832	941.247
	71	1005.85	1001.65	1032.65	1058.28
	72	1257.28	1129.4	1015.79	1102.17
	73	900.503	1215.32	967.383	1058.26
	74	1087.73	993.934	1050.91	1003.18
	75	979.788	1121.97	1070.7	1015.19
	76	994.501	1048.02	1018.43	1165.35
	77	1042.93	1056.49	944.934	1057.08
	78	1033.04	1009.83	1014.82	876.068
	79	1059.65	1096.85	901.028	1059.12
	80	1086.01	1030.43	1013.21	1080.1
	81	908.252	1027.83	912.653	1079.88
	82	917.296	1063.52	995.245	1039.26
	83	808.969	1040.9	1018.29	1146.8
	84	1010.68	1125.16	1124.54	869.668
	85	1004	1034.99	1102.42	1191.17
	86	951.724	964.37	1073.35	1059.09
	87	937.309	980.769	1049.55	1038.07
	88	812.321	1021.93	1009.55	952.614
	89	930.739	1038.69	1006.73	819.385
	90	1051.9	1019.04	917.283	1310.28
	91	944.307	929.87	1000.39	1101.12
	92	1156.6	1070.49	1035.03	881.509
	93	1107.39	1018	986.559	978.189
	94	961.769	917.022	1034.78	901.459
	95	969.288	1099.53	990.955	975.013
	96	1043.03	976.593	1060.37	1119.37
	97	851.232	944.415	1067.26	844.684
	98	850.724	989.63	1003.42	979.436
	99	920.104	998.764	993.541	1165.23
	100	942.907	1109.38	1020.05	1052.25
	101	1145.91	1002.97	1011.61	953.831
	102	1165.31	1037.81	1015.55	1044.39
	103	967.837	1105.83	1012.21	998.711
	104	1017.55	955.882	1063.17	1004.42
	105	1224.27	1118.62	787.762	1026.9
	106	1184.96	1078.71	982.238	1037.91
	107	1196.06	1122.26	1205.78	1070.55
	108	1054.32	1102.1	987.279	1133.2
	109	1155.62	935.663	896.779	1099.87
	110	1096.8	1062.23	929.92	886.965
	111	944.737	1146.07	999.472	1053.37
	112	887.783	998.508	976.303	909.674
	113	814.318	1102.52	1045.56	1113.85
	114	1021.69	1109.18	929.878	892.309
	115	974.308	1067.43	1014.54	1016.29
	116	930.079	1019.92	1044.21	1043.16
	117	998.732	1060.51	969.193	1151.06
	118	1023.9	969.293	992.117	1059.2
	119	1027.75	1032.91	1146.64	985.146
	120	988.064	1066.49	991.841	1128.76
	121	842.949	1108.79	1044.11	1008.81
	122	1067.64	1045.87	990.453	1067.13
	123		900.15	892.682	1146.77
	124	1027.47	1164.5	1067.04	1049.44
	125	952.849	942.409	1003.3	1116.93
	126	937.99	1030.54	1034.51	1106.26
	127	1004.04	1053.46	980.205	971.432
	128	829.828	971.27	1022.56	933.26
	129	839.276	960.644	1040.86	981.513
	130	848.231	989.109	891.033	1003.36
	131	1095.97	1035.34	923.041	1033.37
	132	1009.64	1278.04	1035.32	1120.36
	133	977.023	1096.82	1015.5	987.618
	134	974.385	1033.08	884.383	938.294
	135	856.629	1127.49	953.75	958.426
	136	840.087	1003.72	935.06	995.217
	137	925.13	1167.08	1134.68	993.557
	138	893.004	961.834	1066.34	894.665
	139	892.883	1046.53	984.49	1075.71
	140	897.99	1029.64	938.829	951.136
	141	956.839	1193.37	992.498	973.452
	142	949.313	1164	1045.58	882.328
	143	869.442	1000.63	802.258	1181.9
	144	1021.89	1175.38	968.345	1131.34
	145	972.885	1006.65		1324.09
	146	904.213	1179.72	1086.55	1178.21
	147	974.888	1142.76	1018.5	1020.68
	148	971.452	1086.92	1030.73	1283.07
	149	1107.42	1079.37	952.226	1054.97
	150	948.71	1103.49	913.88	1086.98
	151	982.641	1107.54		861.119
	152	1057.33	1098.82	1105.76	1160.48
	153	992.51	1081.96	1083.44	1004.73
	154	855.21	1098.22	1134.12	1124.56
	155	1041.14	932.873	1107.03	1157.99
	156	881.793	913.134	980.245	1014.33
	157	842.06	1018.19	1025.14	1073.82
	158	966.167	1021.04	1032.65	1083.37
	159	1036.88	935.374	843.741	1036.49
	160	879.29	1038.08	895.062	1135.28
	161	902.898	1111.9	1019.71	1140.54
	162	847.256	1045	1048.43	1008.2
	163	877.763	964.115	1085.21	1115.92
	164	789.878	1109.78	1002.73	1229.67
	165	944.007	945.77	1023.77	910.04
	166	841.208	1166.67	996.3	1098.85
	167	813.345	901.32	1127.75	1106.37
	168	1099.24	991.03	1101.62	1036.21
	169	912.855	1192.73	1135.05	1155.88
	170	806.498	951.637	1164.88	1101.51
	171	1028.37	979.319	1075.37	1001.9
	172	872.703	904.486	1212.83	1111.17
	173	942.031	1074.53	1155.51	973.735
	174	880.568	1071.92		1042.05
	175	980.346	1086.41	992.627	987.314
	176	913.464	972.177	872.703	969.084
	177	1163.6	1078.54	1010.86	1090.61
	178	956.067	1161.22	1068.32	1016.62
	179	1008.17	981.447	1115.37	1099.18
	180	819.414	1101.81	1125.31	1204.93
	181	979.687	1068.72	1032.83	1051.77
	182	900.136	1020.32	951.236	1058.12
	183	1023.12	890.62	824.456	968.668
	184	1064.67		818.743	1023.77
	185	928.263	1000.39		1041.52
	186	911.243	989.067	867.465	883.734
	187	825.921	975.054	1137.28	1005.13
	188	852.291	1228.17	868.847	984.835
	189	821.054	1093.94	911.815	1085.99
	190	916.876	1072.83	914.188	878.619
	191	948.098	1110.1	962.753	1062.09
	192	989.812	1082.47	957.347	1188.43
	193	955.843	1065.97	1034.84	990.517
	194	967.104	1077.38	1089.72	1271.85
	195	875.824	1007.72	1070.21	1068.68
	196	877.168	1050.33		926.693
	197	915.501	1045.74		1095.91
	198	817.358	1003.23		1067.62
	199	910.924	1061.59		1184.83
	200		998.35		1145.1
	201		1028.54		1096.13
	202		910.491		1115.31
	203		1038.59		1154.33
	204		1059.82		1129.65
	205		816.701		880.018
	206		891.641		1007.25
	207		1051.22		1027.67
	208		973.648		912.614
	209		1012.04		1012.2
	210		932.229		963.419
	211		1084.85		874.892
	212		1042.76		761.518
	213		1122.89		1135.57
	214		1153.87		843.095
	215		1144.42		1061.65
	216		1026.4		1051.39
	217		918.153		1145.51
	218		978.157		1092.55
	219		1132.02		795.552
	220		1006.93		969.26
	221				977.915
	222				973.203
	223				1132.78
	224				1014.69
	225				1126.68
	226				1099.98
	227				957.385
	228				977.236
	229				997.592
	230				1156.59
	231				1170.84
	232				1072.94
	233				1039.1
	234				1040.59
	235				1000.21
	236				1008.47
	237				1009.95
	238				1079.37
	239				1061.73
	240				1085.63
	241				1081.32
	242				1054.3
	243				992.939
	244				1127.36
	245				1044.16
	246				1164.35
	247				956.829
	248				1076.33
	249
	250
	251

## Sheet: Sup FIg. 4G
Sup Fig. 4G
		CTL	ABA	ATZ	DOR
	n1	2.68	3.24	2.39	2.59
	n2	3.75	2.89	2.87	2.98
	n3	2.98	3.02	2.92	3.05
