# Supplementary material for: Microphysiological model reveals the promise of memory-like natural killer cell immunotherapy for HIV± cancer
Source: Nat Commun. 2023 Oct 21;14:6681. doi: 10.1038/s41467-023-41625-8 (PMC10590421; doi:10.1038/s41467-023-41625-8)
Supplement: Supplementary file 3 — Source Data [file 41467_2023_41625_MOESM3_ESM.zip › Source Data/Source Sup Fig. 5.xlsx]

## Sheet: Sup Fig. 5A
Sup Fig. 5A
					Act (ct normalized to the avge of the housekeeping ct value in each condition)
					Control			ART
				ACKR3	0.859591	1.27963	0.860783	1.50704	2.31935	2.31935
				AICDA	0.657154	0.334089	2.00876	1.48896	0.221642	0.221642
				BCL2	0.89549	1.32386	0.780651	0.712395	1.685	1.685
				BCL2L1	1.66931	1.15129	0.1794	0.176685	0.785265	0.785265
				CCL18	0.80014	1.1426	1.05726	1.22972	0.752793	0.752793
				CCL2	1.98888	1.01112	5.53e-12	4.1e-12	6.1e-13	6.1e-13
				CCL20	0.25296	1.97381	0.773235	5.49066	1.38413	1.38413
				CCL21	0.178652	0.132056	2.68929	3.32932	0.937718	0.937718
				CCL22	0.739508	1.14e-11	2.26049	1.67555	0.249418	0.249418
				CCL28	0.727644	0.40201	1.87035	0.92102	0.665866	0.665866
				CCL4	0.526091	0.56151	1.9124	0.733762	0.465026	0.465026
				CCL5	0.453612	0.652265	1.89412	0.913534	0.567043	0.567043
				CCR1	1.36282	1.38568	0.251494	0.19299	1.40308	1.40308
				CCR10	0.697599	0.340204	1.9622	1.85378	0.332741	0.332741
				CCR2	1.13881	1.04357	0.81763	0.869056	1.32824	1.32824
				CCR4	0.197237	0.688726	2.11404	0.446893	0.806642	0.806642
				CCR7	0.039787	0.227267	2.73295	0.226637	0.196208	0.196208
				CCR9	1.47202	0.738053	0.789929	0.181469	0.768329	0.768329
				CD274	0.671325	0.517303	1.81137	0.026008	0.565298	0.565298
				CSF1	0.928859	0.869062	1.20208	0.872684	0.873895	0.873895
				CSF2	0.824484	0.861882	1.31363	1.49647	1.18391	1.18391
				CSF3	0.310985	0.180356	2.50866	2.57561	0.80492	0.80492
				CTLA4	0.174627	2.29158	0.53379	4.29407	6.25212	6.25212
				CXCL1	0.332813	0.378085	2.2891	1.1751	0.310956	0.310956
				CXCL10	0.481141	0.453298	2.06556	1.09015	14.4855	14.4855
				CXCL11	5.37e-12	3	1.64e-11	13.3703	1.81e-12	1.81e-12
				CXCL12	0.648036	0.329454	2.02251	1.4683	0.35261	0.35261
				CXCL2	1.59199	0.09505	1.31296	0.105172	0.743718	0.743718
				CXCL5	1.03269	0.795763	1.17154	0.761234	1.20448	1.20448
				CXCL9	2.87014	0.018519	0.111346	0.779769	0.587687	0.587687
				CXCR1	0.973988	0.527037	1.49897	0.638154	1.70998	1.70998
				CXCR2	0.060229	0.210314	2.72946	0.232711	0.475862	0.475862
				CXCR3	1.33367	0.945665	0.720665	0.43389	0.705834	0.705834
				CXCR4	1.08441	1.05768	0.857914	0.804913	1.1399	1.1399
				CXCR5	0.200248	0.101804	2.69795	1.70511	0.101663	0.101663
				EGF	0.036937	0.51235	2.45071	0.470153	0.775502	0.775502
				EGFR	0.980799	0.81002	1.20918	0.934347	1.43797	1.43797
				FASLG	1.14583	1.18131	0.672864	0.740406	1.3272	1.3272
				FOXP3	0.76131	0.61581	1.62288	1.25402	0.81144	0.81144
				GBP1	0.517415	0.42437	2.05822	1.22213	0.536405	0.536405
				GZMA	0.795995	0.685311	1.51869	1.35739	0.884437	0.884437
				GZMB	0.489601	0.451776	2.05862	1.12481	0.638023	0.638023
				HIF1A	0.716795	0.733888	1.54932	1.80204	1.14206	1.14206
				HLA-A	1.48406	1.15954	0.356396	0.363381	0.960297	0.960297
				HLA-B	1.13189	1.37815	0.489959	0.233054	2.34686	2.34686
				HLA-C	1.3298	1.39979	0.270408	0.40366	1.06674	1.06674
				IDO1	1.03001	1.53331	0.436681	0.323683	0.048182	0.048182
				IFNG	0.43651	0.425752	2.13774	1.26058	0.443217	0.443217
				IGF1	0.387226	0.879801	1.73297	1.46535	0.831189	0.831189
				IL10	2.72888	0.189768	0.081351	0.0603	0.02759	0.02759
				IL12A	0.619523	0.974835	1.40564	1.21355	0.637824	0.637824
				IL12B	1.16445	1.31372	0.521831	0.386798	1.56012	1.56012
				IL13	0.114343	0.46828	2.41738	0.190973	0.451702	0.451702
				IL15	0.44356	0.353848	2.20259	1.1869	0.386677	0.386677
				IL17A	3	1.39e-12	8.34e-12	6.44e-11	9.2e-13	9.2e-13
				IL1A	0.035752	0.3864	2.57785	0.335449	0.340604	0.340604
				IL1B	1.32337	1.29075	0.385877	314000000000	0.771755	0.771755
				IL2	3	1.39e-12	8.34e-12	6.18e-12	9.2e-13	9.2e-13
				IL23A	0.789757	1.29547	0.914769	0.080743	0.642372	0.642372
				IL4	0.657154	0.334089	2.00876	1.48896	0.221642	0.221642
				IL6	0.657154	0.334089	2.00876	1.48896	0.221642	0.221642
				CXCL8	0.184415	0.296279	2.51931	0.518001	0.679727	0.679727
				IRF1	1.17448	1.25355	0.571973	0.728004	0.891322	0.891322
				KITLG	0.657154	0.334089	2.00876	1.48896	0.221642	0.221642
				MICA	2.6099	0.178996	0.2111	0.684915	0.88638	0.88638
				MICB	1.4215	1.34855	0.229953	0.47218	1.02059	1.02059
				MIF	0.629637	0.635777	1.73459	1.27685	0.694763	0.694763
				MYC	0.396382	0.358231	2.24539	1.17688	0.585185	0.585185
				MYD88	0.629851	0.622904	1.74724	1.29512	0.798344	0.798344
				NFKB1	0.969184	1.18005	0.850771	0.929703	1.54418	1.54418
				NOS2	2.10972	0.551354	0.338928	4.46002	0.159215	0.159215
				PDCD1	0.263854	0.921344	1.8148	0.062405	0.864425	0.864425
				PTGS2	0.758585	1.11372	1.1277	1.39608	1.20029	1.20029
				SPP1	0.071508	2.70991	0.218582	0.16202	0.024118	0.024118
				STAT1	0.913016	0.872189	1.2148	1.03434	0.85899	0.85899
				STAT3	1.19739	1.07467	0.727941	0.894959	0.807701	0.807701
				TGFB1	1.30625	1.27405	0.419699	0.46504	1.00516	1.00516
				TLR2	3	4.47e-11	1e-10	1.69e-10	5.5e-11	5.5e-11
				TLR3	0.529368	0.350222	2.12041	1.32165	0.526441	0.526441
				TLR4	0.466435	0.728878	1.80469	0.69725	1.16615	1.16615
				TNF	1.07219	0.897862	1.02994	1.19795	1.34963	1.34963
				TNFSF10	0.612285	0.653508	1.73421	1.34936	0.781477	0.781477
				TP53	1.14464	1.30939	0.54597	0.781812	1.13045	1.13045
				VEGFA	0.669936	0.338234	1.99183	0.927934	0.955346	0.955346
