# Supplementary material for: Microphysiological model reveals the promise of memory-like natural killer cell immunotherapy for HIV± cancer
Source: Nat Commun. 2023 Oct 21;14:6681. doi: 10.1038/s41467-023-41625-8 (PMC10590421; doi:10.1038/s41467-023-41625-8)
Supplement: Supplementary file 3 — Source Data [file 41467_2023_41625_MOESM3_ESM.zip › Source Data/Source Sup Fig. 7.xlsx]

## Sheet: Sheet1
Sup Fig. 7
				CTL				TNF 10ngm/ml
				Total cells	GFP cells	%activation		Total cells	GFP cells	%activation
		replicate #	1	56	2	3.57143		91	83	91.2088
			2	68	1	1.47059		104	95	91.3462
			3	52	2	3.84615		97	91	93.8144
