# Supplementary material for: Microphysiological model reveals the promise of memory-like natural killer cell immunotherapy for HIV± cancer
Source: Nat Commun. 2023 Oct 21;14:6681. doi: 10.1038/s41467-023-41625-8 (PMC10590421; doi:10.1038/s41467-023-41625-8)
Supplement: Supplementary file 3 — Source Data [file 41467_2023_41625_MOESM3_ESM.zip › Source Data/Source Sup Fig. 8.xlsx]

## Sheet: Sup Fig. 8B
Sup Fig. 8B
				No TNF
				CTL			CIML NK cells			Cyto CIML NK
				HIV	Total	ratio	HIV	Total	ratio	HIV	Total	ratio
				5	171	2.92398	0	165	0	0	564	0
				6	196	3.06122	1	187	0.534759	0	476	0
				7	184	3.80435	0	242	0	2	523	0.382409

## Sheet: Sup Fig. 8C
Sup Fig. 8C
		TNF
		CTL			CIML NK cells			Cyto CIML NK
		HIV	Total	ratio	HIV	Total	ratio	HIV	Total	ratio
		182	281	64.7687	1	564	0.177305	1	683	0.146413
		231	304	75.9868	0	473	0	0	734	0
		158	243	65.0206	1	498	0.200803	2	702	0.2849
