# Supplementary material for: Microphysiological model reveals the promise of memory-like natural killer cell immunotherapy for HIV± cancer
Source: Nat Commun. 2023 Oct 21;14:6681. doi: 10.1038/s41467-023-41625-8 (PMC10590421; doi:10.1038/s41467-023-41625-8)
Supplement: Supplementary file 3 — Source Data [file 41467_2023_41625_MOESM3_ESM.zip › Source Data/Source Sup. Fig. 9.xlsx]

## Sheet: Sup Fig. 9
		HIV-expressing T cell (%)
		CTL	TNF-α	NK-92
	n1	3.63	82.3529	11.2281
	n2	1.42	79.0698	7.50853
	n3	1.87	83.7838	7.86517
